# Supplementary material for: A decoupling strategy toward spatiotemporal regulation and biomechanical transmission of sandwiched scaffold for osteochondral regeneration
Source: Nat Commun. 2026 Apr 17;17:5351. doi: 10.1038/s41467-026-71810-4 (PMC13272660; doi:10.1038/s41467-026-71810-4)
Supplement: Supplementary file 4 — Source Data [file 41467_2026_71810_MOESM4_ESM.xlsx]

## Sheet: Fig.2b
	PAA			PAA-CHI-10			PAA-CHI-20			PAA-CHI-30			CHI
Pore size (μm)	2.02	4.23	3.39	15.68	16.73	14.83	14.67	11.45	13.79	7.33	8.69	9.66	2.19	2.15	2.22

## Sheet: Fig.2c
	PAA			PAA-CHI-10			PAA-CHI-20			PAA-CHI-30			CHI
Porosity (%)	38.2	39.6	41.4	65.7	68.4	73.1	55.6	53.9	51.2	37.3	31.5	41.8	2.2	3.1	1.1

## Sheet: Fig.2d
	PAA			PAA-CHI-10			PAA-CHI-20			PAA-CHI-30			CHI
Compressive modulus (kPa)	13.17	12.66	11.33	4.56	4.22	4.48	28.16	32.73	34.68	42.18	39.46	33.43	53.68	67.44	59.13

## Sheet: Fig.2e
Time (d)	Ctrl			PAA			PAA-CHI-10			PAA-CHI-20			PAA-CHI-30			CHI
1	1.07727	1.13218	0.889575	0.170818	0.173179	0.149413	1.45677	1.34487	1.2899	1.11423	0.964648	1.14027	0.178125	0.188848	0.202245	0.949937	1.05112	1.14918
3	1.18572	1.32998	1.51335	0.181113	0.17247	0.187764	1.7965	1.7786	1.8595	1.32164	1.41337	1.34581	0.2254	0.2358	0.2433	1.28667	1.72136	1.8334
7	1.98558	2.3362	2.45586	0.184577	0.187025	0.190765	2.8079	2.57298	2.48544	2.21483	2.24816	2.26533	0.4521	0.4355	0.4826	2.52712	2.30961	2.27167

## Sheet: Fig.2g
	Ctrl			100 ppm			200 ppm			300 ppm			400 ppm
OD value at 630 nm	0.184	0.263	0.161	0.266	0.297	0.251	0.349	0.425	0.377	0.298	0.266	0.275	0.231	0.257	0.219

## Sheet: Fig.2h
	Ctrl			100 ppm			200 ppm			300 ppm			400 ppm
Relative mRNA level of COL-II	0.959	0.966	1.077	1.171	1.356	1.275	2.287	2.227	2.708	1.213	1.095	1.788	0.808	0.885	1.104

## Sheet: Fig.2i
	Ctrl			100 ppm			200 ppm			300 ppm			400 ppm
Relative mRNA level of SOX9	1.041	0.972	0.988	1.526	1.428	1.163	2.375	2.066	2.124	1.729	1.444	1.662	1.155	1.084	1.195

## Sheet: Fig.2k
	Ctrl			20 ppm			40 ppm			60 ppm			80 ppm
Total length of tubules/HPF	3742	3698	3346	4198	4369	4664	4983	5024	5158	6431	5913	6142	4651	4581	4326

## Sheet: Fig.2l
	Ctrl			20 ppm			40 ppm			60 ppm			80 ppm
Total tubule area/HPF	0.77	0.48	0.59	1.26	1.88	1.73	2.56	2.41	2.49	3.21	3.46	2.98	2.46	2.83	2.99

## Sheet: Fig.2m
	Ctrl			20 ppm			40 ppm			60 ppm			80 ppm
Number of tubules/HPF	4	7	8	13	11	16	17	14	18	21	22	20	18	23	14

[truncated: 54 more sheets: Fig.2n, Fig.3c, Fig.3f, Fig.3g, Fig.4b, Fig.4c, Fig.4f, Fig.5d, Fig.5f, Fig.5g, Fig.5h, Fig.5i, Fig.6a, Fig.6b, Fig.6c, Fig.6d, Fig.6e, Fig.6g, Fig.6i, Fig.6l …]
